# Supplementary material for: How Light at Night Sets the Circalunar Clock in the Marine Midge Clunio marinus
Source: J Biol Rhythms. 2024 Nov 6;40(1):91–110. doi: 10.1177/07487304241286936 (PMC11834338; doi:10.1177/07487304241286936)
Supplement: sj-xlsx-2-jbr-10.1177_07487304241286936 – Supplemental material for How Light at Night Sets the Circalunar Clock in the Marine Midge Clunio marinus [file sj-xlsx-2-jbr-10.1177_07487304241286936.xlsx]

## Sheet: Table_S1
TableS1 - Coordinates of the strains and light intensity and water level datasets used in this study.
Name	Dataset	Country	City	Latitute	Longitude	From
Vigo-2NM	strain collection site	Spain	Vigo	42.2014	-8.78472	Kaiser et al. 2016
Por-2SL	strain collection site	France	Port-en-Bessin	49.3517	-0.769119	Kaiser et al. 2021
Radiometer	underwater light data	France	Dinard	48.628	-2.027	this study
In-land moonlight	Predicted moonlight	France	Dinard	48.64	-2.0288	suncalc
		France	Port-en-Bessin	49.351	-0.748
		Spain	Vigo	42.201	-8.785
Water levels	ERA5	France	Dinard	48.64	-2.0288	ERA5
		France	Port-en-Bessin	49.351	-0.748
		Spain	Vigo	42.201	-8.785
